# Supplementary material for: 1.1-µm Band Extended Wide-Bandwidth Wavelength-Swept Laser Based on Polygonal Scanning Wavelength Filter
Source: Sensors (Basel). 2021 Apr 27;21(9):3053. doi: 10.3390/s21093053 (PMC8141112; doi:10.3390/s21093053)
Supplement: Supplementary file 1 [file sensors-21-03053-s001.zip]

Archive with 4 entries (4 files):
- supplementary_2 3.77 Vrms to 4.13 Vrms.mp4
- __MACOSX/._supplementary_2 3.77 Vrms to 4.13 Vrms.mp4
- supplementary_1 3.42 Vrms to 3.77 Vrms.mp4
- __MACOSX/._supplementary_1 3.42 Vrms to 3.77 Vrms.mp4
